# Supplementary material for: Modulation of plantar pressure and gastrocnemius activity during gait using electrical stimulation of the tibialis anterior in healthy adults
Source: PLoS One. 2018 May 10;13(5):e0195309. doi: 10.1371/journal.pone.0195309 (PMC5944963; doi:10.1371/journal.pone.0195309)
Supplement: S1 Dataset — (XLSX) [file pone.0195309.s002.xlsx]

## Sheet: raw data
		HS-FF	the duration from heel strike to foot flat
		FF	the duration of foot flat
		FF-TO	the duration from foot flat to toe off
	pre electrical stimulation					post electrical stimulation
Subject	HS-FF	FF	FF-TO	HS-FF + FF	FF + FF-TO	HS-FF	FF	FF-TO	HS-FF + FF	FF + FF-TO
No.001	0.168571	0.147589	0.327679	0.316161	0.475268	0.1775	0.115714	0.350714	0.293214	0.466429
No.002	0.149286	0.15619	0.305952	0.305476	0.462143	0.182143	0.0949168	0.3225	0.27706	0.417417
No.003	0.116777	0.249333	0.181833	0.366111	0.431167	0.15	0.211	0.199	0.361	0.41
No.004	0.0882486	0.271001	0.264333	0.35925	0.535334	0.147143	0.185	0.279166	0.332143	0.464166
No.005	0.145167	0.109762	0.287143	0.254929	0.396905	0.1925	0.0807143	0.284286	0.273214	0.365
No.006	0.194333	0.125595	0.304524	0.319929	0.430119	0.2175	0.0857143	0.300714	0.303214	0.386429
No.007	0.190715	0.212143	0.279168	0.402857	0.49131	0.175712	0.147858	0.308335	0.32357	0.456193
No.008	0.11399	0.18	0.255	0.29399	0.435	0.157857	0.137857	0.262499	0.295714	0.400356
No.009	0.175712	0.147808	0.308335	0.32352	0.456143	0.340715	0.0549975	0.234166	0.395713	0.289163
No.010	0.179285	0.104285	0.268333	0.28357	0.372618	0.17357	0.09	0.279165	0.26357	0.369165
No.011	0.190835	0.111	0.302	0.301835	0.413	0.21	0.096	0.299	0.306	0.395
No.012	0.127052	0.185803	0.293455	0.312855	0.479258	0.122143	0.15857	0.305	0.280712	0.46357
No.013	0.136161	0.182502	0.217618	0.318663	0.40012	0.145715	0.147502	0.229167	0.293217	0.376669
No.014	0.0869643	0.257609	0.242093	0.344573	0.499702	0.0992063	0.242143	0.266786	0.341349	0.508929
No.015	0.0992857	0.212431	0.243194	0.311716	0.455625	0.102857	0.201875	0.36125	0.304732	0.563125
No.016	0.108571	0.156607	0.320357	0.265179	0.476964	0.179405	0.119286	0.313929	0.29869	0.433214
No.017	0.0658333	0.255714	0.237857	0.321548	0.493571	0.0691667	0.237857	0.233571	0.307024	0.471429
No.018	0.21643	0.0158325	0.333335	0.232262	0.349168	0.224822	0.00905075	0.32738	0.233873	0.336431
No.019	0.198333	0.0857143	0.305714	0.284048	0.391429	0.203333	0.0757143	0.295714	0.279048	0.371429
No.020	0.170119	0.155714	0.237143	0.325833	0.392857	0.190238	0.123571	0.238214	0.31381	0.361786
